# Supplementary material for: Improved Metal Cation Optosensing Membranes through the Incorporation of Sulphated Polysaccharides
Source: Molecules. 2022 Aug 7;27(15):5026. doi: 10.3390/molecules27155026 (PMC9370371; doi:10.3390/molecules27155026)
Supplement: Supplementary file 1 [file molecules-27-05026-s001.zip]

Archive with 1 entries (1 files):
- molecules-1829317-supplementary.pdf
